# Supplementary material for: The cardiomyocyte “redox rheostat”: Redox signalling via the AMPK-mTOR axis and regulation of gene and protein expression balancing survival and death
Source: J Mol Cell Cardiol. 2019 Apr;129:118–29. doi: 10.1016/j.yjmcc.2019.02.006 (PMC6497135; doi:10.1016/j.yjmcc.2019.02.006)
Supplement: Supplementary file 1 — Supplemental Spreadsheet 1: total vs. polynomial transcriptomic profiling. [file mmc1.xlsx]

## Sheet: Sheet1
Gene Symbol	Gene Title	Functional anotation	Probe Set ID	Total RNA	Polysome RNA	Total RNA	Polysome RNA	FC(Total RNA)/FC(Polysome RNA)	Significance
				Raw values	Raw values	Fold change	Fold change		*, FDR<0.05 in total RNA
									#, FDR<0.05 in polysome RNA
									†, FDR<0.05 in total vs polysome RNA
Adm	adrenomedullin	Agonists, receptors, cell adhesion	1387219_at	617.699	670.155	1.48119	1.68879	0.877075	*#
Adrb1	adrenergic receptor, beta 1	Agonists, receptors, cell adhesion	1383848_at	395.65	460.703	0.654986	0.771999	0.848428	*
Anxa1	annexin A1	Agonists, receptors, cell adhesion	1394451_at	366.94	189.285	2.58229	0.927476	2.78421	*†
Areg	amphiregulin	Agonists, receptors, cell adhesion	1369871_at	52.2556	75.0746	3.52384	3.27905	1.07465	*#
Bmp2	bone morphogenetic protein 2	Agonists, receptors, cell adhesion	1368945_at, 1398270_at	71, 260	114, 336	1.96267	1.62852	1.20518	*#
Ccl7	chemokine (C-C motif) ligand 7	Agonists, receptors, cell adhesion	1379935_at	1702.55	2738.45	1.51935	1.39981	1.0854	*#
Clcf1	cardiotrophin-like cytokine factor 1	Agonists, receptors, cell adhesion	1385827_at	132.471	141.171	1.3405	1.71848	0.78005	#
Clec1b	C-type lectin domain family 1, member B	Agonists, receptors, cell adhesion	1385525_at	70.3796	81.921	2.11197	2.96056	0.713367	*#
Clec2g	C-type lectin domain family 2, member g	Agonists, receptors, cell adhesion	1390024_at	1128.93	1122.88	0.599917	0.613888	0.977241	*#
Cxcl1	chemokine (C-X-C motif) ligand 1 (melanoma growth stimulating activity, alpha)	Agonists, receptors, cell adhesion	1387316_at	2156.49	2907.83	3.16481	2.68793	1.17742	*#
Cxcl10	chemokine (C-X-C motif) ligand 10	Agonists, receptors, cell adhesion	1387969_at	197.766	270.147	1.53489	1.30303	1.17794	*
Cxcl2	chemokine (C-X-C motif) ligand 2	Agonists, receptors, cell adhesion	1368760_at	286.546	411.028	2.37506	2.27271	1.04503	*#
Cxcr7	chemokine (C-X-C motif) receptor 7	Agonists, receptors, cell adhesion	1367940_at	690.662	750.188	1.54611	1.51704	1.01916	*#
Epha2	Eph receptor A2	Agonists, receptors, cell adhesion	1374143_at	204.667	181.133	1.64724	1.43441	1.14838	*#
Ereg	epiregulin	Agonists, receptors, cell adhesion	1369587_at, 1385150_at	105, 67	106, 95	6.07438	4.01472	1.51303	*#†
Gdf15	growth differentiation factor 15	Agonists, receptors, cell adhesion	1370153_at	38.1933	50.7668	11.9091	11.8942	1.00125	*#
Hbegf	heparin-binding EGF-like growth factor	Agonists, receptors, cell adhesion	1368983_at	230.587	340.057	1.74818	1.464	1.19411	*
Icam1	intercellular adhesion molecule 1	Agonists, receptors, cell adhesion	1387202_at	1052.21	940.856	1.63103	1.21446	1.34301	*
Il10	interleukin 10	Agonists, receptors, cell adhesion	1387711_at	23.0764	22.0491	4.5157	6.57351	0.686953	*#
Il6	interleukin 6	Agonists, receptors, cell adhesion	1369191_at	72.8384	81.9372	26.2589	22.423	1.17107	*#
Inhba	inhibin, beta A	Agonists, receptors, cell adhesion	1383486_at	170.444	217.339	2.53249	2.15928	1.17284	*#
Klrd1	killer cell lectin-like receptor, subfamily D, member 1	Agonists, receptors, cell adhesion	1369306_at	177.944	231.679	1.98427	1.4545	1.36423	*#
Lepr	leptin receptor	Agonists, receptors, cell adhesion	1370605_s_at	98.58	99.9386	1.12016	0.586886	1.90865	#
Lif	leukemia inhibitory factor	Agonists, receptors, cell adhesion	1368804_at, 1393728_at	75, 147	64, 220	11.3652	7.92342	1.43438	*#
Megf10	multiple EGF-like-domains 10	Agonists, receptors, cell adhesion	1397440_at	45.2687	42.4774	1.94652	1.98476	0.980734	*#
Plaur	plasminogen activator, urokinase receptor	Agonists, receptors, cell adhesion	1387269_s_at	192.577	268.992	1.60791	1.42038	1.13203	*#
Tacr2	tachykinin receptor 2	Agonists, receptors, cell adhesion	1387754_at	31.3298	77.1293	4.91597	2.59666	1.89319	*#†
Thbs1	thrombospondin 1	Agonists, receptors, cell adhesion	1374529_at, 1394109_at	5964, 3445	1987, 716	1.48442	1.96639	0.754895	*#
Tnf	tumor necrosis factor	Agonists, receptors, cell adhesion	1391384_at	58.5704	58.2155	1.62747	1.47032	1.10689	*#
Vegfa	vascular endothelial growth factor A	Agonists, receptors, cell adhesion	1370081_a_at, 1373807_at	709, 3400	352, 1921	1.28698	1.54482	0.833099	#
Cbr1	carbonyl reductase 1	Antioxidant, cytoprotection	1368037_at	1238.46	1500.25	1.52712	1.53155	0.997103	*#
Cbr3	carbonyl reductase 3	Antioxidant, cytoprotection	1373085_at	182.98	342.424	2.20212	2.04177	1.07853	*#
Ccrn4l	CCR4 carbon catabolite repression 4-like (S. cerevisiae)	Antioxidant, cytoprotection	1377869_at	294.745	344.586	3.09248	2.67455	1.15626	*#
Cdkn1a	cyclin-dependent kinase inhibitor 1A	Antioxidant, cytoprotection	1387391_at	322, 1276	535, 2679	5.35396	3.24868	1.64804	*#†
Coq10b	coenzyme Q10 homolog B (S. cerevisiae)	Antioxidant, cytoprotection	1373866_at	728.185	897.455	2.09705	1.86471	1.1246	*#
Dnajb1	DnaJ (Hsp40) homolog, subfamily B, member 1	Antioxidant, cytoprotection	1383302_at	567.809	710.055	1.55621	1.42922	1.08886	*#
Gclc	glutamate-cysteine ligase, catalytic subunit	Antioxidant, cytoprotection	1370688_at, 1372523_at	392, 674	332, 599	1.83187	1.30991	1.39847	*#
Hba1 / Hba2	hemoglobin, alpha 1 / hemoglobin, alpha 2	Antioxidant, cytoprotection	1370239_at, 1370240_x_at, 1388608_x_at	5978, 5425, 3779	2587, 2780, 1808	0.263232	0.238731	1.10263	*#
Hba-a1	hemoglobin alpha, adult chain 1	Antioxidant, cytoprotection	1375519_at	661.371	349.591	0.312459	0.297052	1.05187	*#
Hbb	hemoglobin, beta	Antioxidant, cytoprotection	1367553_x_at	3403.76	1731.31	0.226326	0.254974	0.887644	*#
Hmox1	heme oxygenase (decycling) 1	Antioxidant, cytoprotection	1370080_at	3131.39	4095.59	1.94474	1.5637	1.24368	*#
Hspa1a	heat shock 70kD protein 1A	Antioxidant, cytoprotection	1370912_at	420.555	339.54	2.03392	1.80351	1.12776	#
Hspa1a / Hspa1b	heat shock 70kD protein 1A / heat shock 70kD protein 1B (mapped)	Antioxidant, cytoprotection	1368247_at	259.997	241.554	3.07005	2.04503	1.50122	*#†
LOC689064	beta-globin	Antioxidant, cytoprotection	1371102_x_at, 1371245_a_at	1845, 1991	974, 1034	0.206115	0.223968	0.920287	*#
Osgin1	oxidative stress induced growth inhibitor 1	Antioxidant, cytoprotection	1370336_at	85.0356	103.039	4.78973	4.24031	1.12957	*#
Sesn2	sestrin 2	Antioxidant, cytoprotection	1382500_at, 1386662_at	249, 153	441, 210	2.15229	1.79784	1.19715	*#
Srxn1	sulfiredoxin 1	Antioxidant, cytoprotection	1372510_at, 1384331_at	294, 139	607, 177	11.6407	8.0502	1.44602	*#
Txnrd1	thioredoxin reductase 1	Antioxidant, cytoprotection	1386958_at	717.844	575.653	1.69928	1.0133	1.67697	*†
Chac1	ChaC, cation transport regulator homolog 1 (E. coli)	Channels/pumps/transporters	1389573_at	368.703	973.009	2.37369	1.87316	1.26721	*#
Kcne4	potassium voltage-gated channel, Isk-related family, member 4	Channels/pumps/transporters	1390969_at	584.5	621.671	1.35401	1.52215	0.88954	#
Slc19a2	solute carrier family 19 (thiamine transporter), member 2	Channels/pumps/transporters	1390863_at	182.562	180.524	1.86921	1.41081	1.32492	*#
Slc25a25	solute carrier family 25 (mitochondrial carrier, phosphate carrier), member 25	Channels/pumps/transporters	1371754_at	173.803	262.212	2.53209	2.15076	1.1773	*#
Slc8a1	solute carrier family 8 (sodium/calcium exchanger), member 1	Channels/pumps/transporters	1370588_a_at	271.632	57.471	1.04686	0.601318	1.74095	†
Trpc4	transient receptor potential cation channel, subfamily C, member 4	Channels/pumps/transporters	1369164_a_at	62.504	63.7984	1.73626	2.28604	0.759506	*#
Isg20	interferon stimulated exonuclease gene 20	DNA/RNA regulation	1390507_at	137.385	122.471	2.82282	1.74082	1.62155	*#†
Lig4	ligase IV, DNA, ATP-dependent	DNA/RNA regulation	1383561_at	171.451	53.5122	1.29534	1.57036	0.824873	#
Nabp1	nucleic acid binding protein 1	DNA/RNA regulation	1392579_at	289.363	271.364	1.47285	1.68947	0.871782	*#
Pcf11	PCF11, cleavage and polyadenylation factor subunit, homolog (S. cerevisiae)	DNA/RNA regulation	1377670_at	228.58	97.1839	1.53438	1.65657	0.926238	*#
Zfp36	zinc finger protein 36	DNA/RNA regulation	1387870_at	824.073	784.196	4.28049	4.55277	0.940195	*#
Zfp36l2	zinc finger protein 36, C3H type-like 2	DNA/RNA regulation	1373106_at	1216.29	1351.66	1.81024	1.89978	0.95287	*#
Zrsr1	zinc finger (CCCH type), RNA binding motif and serine/arginine rich 1	DNA/RNA regulation	1379590_at	181.278	193.487	1.56664	1.50687	1.03966	*#
Adamts1	ADAM metallopeptidase with thrombospondin type 1 motif, 1	Protein synthesis/processing/modification	1368223_at	1031.23	435.493	1.6826	1.78283	0.943785	*#
Mdm2	p53 E3 ubiquitin protein ligase	Protein synthesis/processing/modification	1383288_at, 1383485_at, 1384427_at	849, 171, 399	785, 111, 377	4.69317	2.50676	1.87221	*#†
Neurl3	neuralized E3 ubiquitin protein ligase 3	Protein synthesis/processing/modification	1383906_at	129.901	283.976	1.57254	1.57117	1.00087	*#
Otud1	OTU deubiquitinase 1	Protein synthesis/processing/modification	1384254_at	1218.95	1006.06	1.84804	1.88614	0.979803	*#
Serpinb2	serpin peptidase inhibitor, clade B (ovalbumin), member 2	Protein synthesis/processing/modification	1368487_at	193.961	171.558	5.21268	2.79473	1.86518	*
Serpine1	serpin peptidase inhibitor, clade E (nexin, plasminogen activator inhibitor type 1), member 1	Protein synthesis/processing/modification	1368519_at, 1392264_s_at	244, 431	224, 385	2.6321	2.09653	1.25545	*#
Siah2	siah E3 ubiquitin protein ligase 2	Protein synthesis/processing/modification	1387408_at	177.985	266.86	1.48915	1.53225	0.971876	*#
Tfpi2	tissue factor pathway inhibitor 2	Protein synthesis/processing/modification	1377340_at	191.589	213.741	1.54441	1.35177	1.14251	*
Tiparp	TCDD-inducible poly(ADP-ribose) polymerase	Protein synthesis/processing/modification	1374446_at	1465.63	964.182	1.50402	1.46916	1.02373	*#
Ch25h	cholesterol 25-hydroxylase	Regulation of metabolism	1380063_at	326.593	390.803	4.91336	4.15263	1.18319	*#
Has2	hyaluronan synthase 2	Regulation of metabolism	1387548_at	204.037	199.509	3.09329	2.28792	1.35201	*#
Lfng	LFNG O-fucosylpeptide 3-beta-N-acetylglucosaminyltransferase	Regulation of metabolism	1389250_at	186.746	250.496	0.605551	0.861633	0.702795	*
Mat2a	methionine adenosyltransferase II, alpha	Regulation of metabolism	1387737_at	426, 2039	209, 1287	2.03048	1.66251	1.22134	*#
Ptgs2	prostaglandin-endoperoxide synthase 2	Regulation of metabolism	1368527_at	245.841	217.12	14.9027	10.2375	1.4557	*#
Sat1	spermidine/spermine N1-acetyl transferase 1	Regulation of metabolism	1371774_at	2022.86	3005.4	1.52989	1.11593	1.37095	*
Uap1 / Uap1l2	UDP-N-acteylglucosamine pyrophosphorylase 1 / UDP-N-acteylglucosamine pyrophosphorylase 1-like 2	Regulation of metabolism	1379910_at	523.018	595.045	1.81313	1.25103	1.44931	*
Arl4a	ADP-ribosylation factor-like 4A	Signalling	1367960_at	650.891	970.074	1.79977	1.9167	0.938994	*#
Arl5b	ADP-ribosylation factor-like 5B	Signalling	1376275_at	327.114	458.084	2.02705	1.73466	1.16856	*#
Arrdc3	arrestin domain containing 3	Signalling	1389230_at, 1394948_at	1358, 454	1259, 331	2.46309	2.28452	1.07816	*#
Bbc3	Bcl-2 binding component 3	Signalling	1382993_at	333.372	782.402	2.62614	1.98798	1.32101	*#
Bcr	breakpoint cluster region	Signalling	1373494_at, 1389465_at	837, 532	1258, 728	1.69328	1.55591	1.08829	*#
Ccnl1	cyclin L1	Signalling	1368050_at	623.485	254.134	2.9243	2.49754	1.17087	*#
Clk1	CDC-like kinase 1	Signalling	1399022_at	1278.42	312.051	1.41214	2.18833	0.645303	*#†
Csrnp1	cysteine-serine-rich nuclear protein 1	Signalling	1389402_at	259.41	311.714	4.81094	5.01281	0.959729	*#
Dusp1	dual specificity phosphatase 1	Signalling	1368146_at, 1368147_at	1047, 172	1081, 127	2.68746	3.05073	0.880925	*#
Dusp2	dual specificity phosphatase 2	Signalling	1377023_at	235	391.49	3.09964	2.6616	1.16458	*#
Dusp4	dual specificity phosphatase 4	Signalling	1393119_at	857.765	966.894	1.62903	1.56477	1.04107	*#
Dusp5	dual specificity phosphatase 5	Signalling	1368124_at	522.5	600.933	1.80298	1.75166	1.0293	*
Dusp6	dual specificity phosphatase 6	Signalling	1377064_at, 1387024_at	872, 1323	1495, 2361	1.59312	1.16256	1.37036	*
Errfi1	ERBB receptor feedback inhibitor 1	Signalling	1373093_at	838.345	1042.68	2.8549	2.67721	1.06637	*#
Gem	GTP binding protein overexpressed in skeletal muscle	Signalling	1382351_at	335.337	346.327	2.01951	2.03027	0.994699	*#
Irs2	insulin receptor substrate 2	Signalling	1371091_at	586.822	391.672	1.60517	1.62074	0.990394	*#
Itpkc	inositol-trisphosphate 3-kinase C	Signalling	1373623_at	292.823	251.301	1.54386	1.79633	0.859456	*#
Plk2	polo-like kinase 2	Signalling	1368106_at	1165.96	1003.59	2.36789	2.05894	1.15005	*#
Plk3	polo-like kinase 3	Signalling	1393155_at	81.9102	113.565	1.68006	1.87124	0.897831	*#
Pmaip1	phorbol-12-myristate-13-acetate-induced protein 1	Signalling	1377994_at	96.7994	210.491	2.00071	2.14886	0.931058	*#
Ppp1r10	protein phosphatase 1, regulatory subunit 10	Signalling	1386971_at	288.763	280.615	3.0856	3.25197	0.948839	*#
Ppp1r15a	protein phosphatase 1, regulatory subunit 15A	Signalling	1370174_at	652.921	1369.9	2.34638	2.39187	0.980982	*#
Pstpip2	proline-serine-threonine phosphatase-interacting protein 2	Signalling	1377744_at	65.2965	75.829	1.77824	1.4046	1.26601	*#
Rasd1	RAS, dexamethasone-induced 1	Signalling	1387908_at	218.203	242.226	2.84433	4.21395	0.674979	*#
Rasgef1b	RasGEF domain family, member 1B	Signalling	1390731_at	106.494	114.093	1.54282	1.31838	1.17024	*
Rasl11b	RAS-like family 11 member B	Signalling	1383322_at	650.512	888.794	1.61471	1.68941	0.955783	#
Rgs1	regulator of G-protein signaling 1	Signalling	1398540_at	67.7032	87.0155	1.76197	2.79164	0.631159	#†
Rgs2	regulator of G-protein signaling 2	Signalling	1368144_at, 1387074_at	698, 1188	1184, 1875	4.24112	3.35634	1.26362	*#
Rhob	ras homolog family member B	Signalling	1369958_at	1388.42	2318.51	2.8514	2.31591	1.23122	*#
Rrad	Ras-related associated with diabetes	Signalling	1367862_at	1643.03	1236.26	0.536126	0.955111	0.561323	*†
Sik1	salt-inducible kinase 1	Signalling	1368596_at	402.329	453.185	2.56216	2.60827	0.982322	*#
Tob1	transducer of ErbB-2.1	Signalling	1368132_at	824.437	731.646	1.97944	1.90456	1.03931	*#
Tp53rk	TP53 regulating kinase	Signalling	1379488_at	131.329	261.753	1.38972	1.60254	0.867196	*#
Trib1	tribbles homolog 1 (Drosophila)	Signalling	1371019_at, 1391643_at	175, 488	202, 766	1.71174	1.58241	1.08173	*#
Trib3	tribbles homolog 3 (Drosophila)	Signalling	1370694_at	182, 388, 413	434, 808, 1022	1.49714	1.34781	1.1108	*#
Arc	activity-regulated cytoskeleton-associated protein	Structural (cytoskeleton, myofilaments, adhesion, extracellular matrix)	1387068_at	136.909	140.252	1.80101	1.8236	0.987614	*#
Enc1	ectodermal-neural cortex 1	Structural (cytoskeleton, myofilaments, adhesion, extracellular matrix)	1388666_at	1113.17	954.277	1.7462	1.44097	1.21182	*#
Arid5a	AT rich interactive domain 5A (MRF1-like)	Transcriptional regulation	1380772_at	119.574	136.71	1.86801	1.57328	1.18733	*#
Atf3	activating transcription factor 3	Transcriptional regulation	1369268_at	252.63	487.216	9.61508	8.22241	1.16937	*#
Atoh8	atonal homolog 8 (Drosophila)	Transcriptional regulation	1373287_at	521.084	820.385	0.633132	0.760586	0.832426	*#
Bcl3	B-cell CLL/lymphoma 3	Transcriptional regulation	1398482_at	308.447	634.264	0.66508	0.830065	0.801239	*
Bhlhe40	basic helix-loop-helix family, member e40	Transcriptional regulation	1369415_at	1019.32	736.279	1.42814	1.56986	0.909719	*#
Brd2	bromodomain containing 2	Transcriptional regulation	1375228_at, 1371719_at	153, 626	115, 732	1.61855	1.39227	1.16252	*
Btg2	BTG family, member 2	Transcriptional regulation	1386994_at, 1386995_at	485, 627	738, 1047	8.43508	8.30376	1.01581	*#
Cebpb	CCAAT/enhancer binding protein (C/EBP), beta	Transcriptional regulation	1387087_at	2223.16	4364.67	1.75726	1.60078	1.09775	*#
Cited2	Cbp/p300-interacting transactivator, with Glu/Asp-rich carboxy-terminal domain, 2	Transcriptional regulation	1367601_at, 1367602_at	868, 1640	1395, 1606	2.07456	2.00388	1.03527	*#
Crem	cAMP responsive element modulator	Transcriptional regulation	1369737_at, 1369738_s_at, 1378925_at, 1387714_at, 1393550_at	154, 139, 195, 104, 81	220, 157, 289, 146, 102	2.09328	1.7896	1.16969	*#
Egr1	early growth response 1	Transcriptional regulation	1368321_at	2108.74	4339.95	4.60996	2.38752	1.93086	*#†
Egr2	early growth response 2	Transcriptional regulation	1387306_a_at, 1398266_a_at	272, 57	485, 65	5.75273	3.59729	1.59919	*#†
Egr3	early growth response 3	Transcriptional regulation	1392791_at	113.247	238.23	12.7558	8.57449	1.48764	*#
Egr4	early growth response 4	Transcriptional regulation	1387442_at	24.2041	27.1538	6.72285	8.64517	0.777643	*#
Fos	FBJ osteosarcoma oncogene	Transcriptional regulation	1375043_at	167.505	224.683	27.3796	23.6948	1.15551	*#
Fosb	FBJ osteosarcoma oncogene B	Transcriptional regulation	1373759_at	34.7741	51.2602	56.5699	44.4145	1.27368	*#
Fosl1	fos-like antigen 1	Transcriptional regulation	1368489_at	166.194	245.957	3.53197	2.81125	1.25637	*#
Fosl2	fos-like antigen 2	Transcriptional regulation	1373035_at, , 1383860_at, 1387530_a_at	954, 75, 89	1123, 117, 107	1.97604	1.94634	1.01526	*#
H2afj	H2A histone family, member J	Transcriptional regulation	1391517_at	60.9973	79.2899	1.53809	1.27183	1.20935	*
Hist2h2aa3	histone cluster 2, H2aa3	Transcriptional regulation	1371959_at	167.623	339.842	1.13927	1.529	0.74511	#
Hist2h3c2	histone cluster 2, H3c2	Transcriptional regulation	1384367_at	361.849	276.659	0.97085	1.62423	0.597728	#†
Id4	inhibitor of DNA binding 4	Transcriptional regulation	1375120_at	198, 364	422, 435	1.6233	1.52569	1.06398	*#
Ier2	immediate early response 2	Transcriptional regulation	1372389_at	458.993	926.074	4.77935	3.78689	1.26208	*#
Ier3	immediate early response 3	Transcriptional regulation	1388587_at	2263.74	2884.65	3.4085	3.29351	1.03492	*#
Ier5	immediate early response 5	Transcriptional regulation	1389355_at, 1389882_at	1185, 120	1313, 95	1.97194	1.75982	1.12053	*#
Ier5l	immediate early response 5-like	Transcriptional regulation	1389675_at, 1391026_at	643, 670	1001, 1130	0.588725	0.62827	0.937058	*#
Ifrd1	interferon-related developmental regulator 1	Transcriptional regulation	1367795_at	778.547	1129.02	2.03361	1.46119	1.39175	*#
Jun	jun proto-oncogene	Transcriptional regulation	1369788_s_at, 1374404_at, 1389528_s_at	638, 363, 867	596, 381, 896	4.43601	4.25252	1.04315	*#
Junb	jun B proto-oncogene	Transcriptional regulation	1387788_at	1008.69	1307.67	2.82705	2.60415	1.08559	*#
Klf2	Kruppel-like factor 2 (lung)	Transcriptional regulation	1376569_at, 1386041_a_at, 1386041_a_at	427, 95, 160	691, 125, 222	2.85054	2.39357	1.19091	*#
Klf4	Kruppel-like factor 4 (gut)	Transcriptional regulation	1387260_at	777.182	1208.24	3.5208	2.76008	1.27561	*#
Klf6	Kruppel-like factor 6	Transcriptional regulation	1387060_at, 1388986_at, 1395557_at	613, 1387, 396	1376, 1435, 397	1.97692	1.78683	1.10638	*#
Mafg	v-maf avian musculoaponeurotic fibrosarcoma oncogene homolog G	Transcriptional regulation	1372024_at	501.811	769.447	1.54355	1.47129	1.04911	#
Mxd1	MAX dimerization protein 1	Transcriptional regulation	1389789_at	290.573	469.565	1.52368	1.45561	1.04676	*#
Myc	myelocytomatosis oncogene	Transcriptional regulation	1368308_at	437.699	530.504	2.89827	2.33299	1.2423	*#
Myocd	myocardin	Transcriptional regulation	1394394_at	722.863	501.401	0.666082	0.746874	0.891826	*
Nfil3	nuclear factor, interleukin 3 regulated	Transcriptional regulation	1368488_at	406.448	536.783	2.14877	2.57183	0.835505	*#
Nfkbia	nuclear factor of kappa light polypeptide gene enhancer in B-cells inhibitor, alpha	Transcriptional regulation	1389538_at	880.68	1529.58	2.10631	1.92186	1.09597	*#
Nfkbiz	nuclear factor of kappa light polypeptide gene enhancer in B-cells inhibitor, zeta	Transcriptional regulation	1378032_at	747.458	580.815	4.09034	3.18917	1.28257	*#
Nr4a1	nuclear receptor subfamily 4, group A, member 1	Transcriptional regulation	1386935_at	161.928	236.625	31.2885	21.9719	1.42403	*#
Nr4a2	nuclear receptor subfamily 4, group A, member 2	Transcriptional regulation	1369007_at, 1387410_at	56, 21	62, 28	6.1695	6.29345	0.980304	*#
Nr4a3	nuclear receptor subfamily 4, group A, member 3	Transcriptional regulation	1369067_at, 1393389_at	50, 58	54, 54	17.8639	15.7099	1.13711	*#
Rsf1	remodeling and spacing factor 1	Transcriptional regulation	1377071_at	83.2949	55.8704	0.658189	0.999452	0.65855	*†
Sertad1	SERTA domain containing 1	Transcriptional regulation	1372417_at	572.637	1307.42	1.61932	1.5835	1.02262	*#
Snai1	snail family zinc finger 1	Transcriptional regulation	1373219_at	785.246	1356.86	0.633711	0.708588	0.89433	*#
Sox18	SRY (sex determining region Y)-box 18	Transcriptional regulation	1381971_at	573.067	1121.33	0.634365	0.674509	0.940484	*#
Sox9	SRY (sex determining region Y)-box 9	Transcriptional regulation	1385978_at	258.06	262.921	1.67539	1.27352	1.31556	*
Tnfaip3	tumor necrosis factor, alpha-induced protein 3	Transcriptional regulation	1385641_at	392.586	340.262	3.28511	2.41164	1.36219	*#
Tnfaip6	tumor necrosis factor alpha induced protein 6	Transcriptional regulation	1371194_at	264.181	248.037	3.08258	2.40187	1.28341	*#
Zc3h12a	zinc finger CCCH type containing 12A	Transcriptional regulation	1393140_at	243.41	428.879	1.7551	1.54888	1.13314	*#
Armc7	armadillo repeat containing 7	Unknown	1383246_at	269.812	350.543	1.52248	1.1883	1.28123	*
Ccdc141	coiled-coil domain containing 141	Unknown	1379814_at	117	73.013	0.626946	0.760243	0.824666	*
Ccdc71l	coiled-coil domain containing 71-like	Unknown	1383874_at, 1394278_at	192, 170	337, 282	1.55737	1.57224	0.990543	*#
Elmsan1	ELM2 and Myb/SANT-like domain containing 1	Unknown	1373679_at	381.29	291.687	1.61276	1.4204	1.13542	#
Fam110c	family with sequence similarity 110, member C	Unknown	1385251_at	59.0804	101.25	2.13735	2.40438	0.888941	*#
Fbxo27	F-box protein 27	Unknown	1375041_at	158.453	258.616	1.50296	1.51303	0.993347	*#
G0s2	G0/G1switch 2	Unknown	1388395_at	3249.45	5238.97	0.617014	0.966605	0.638331	*†
Inka1	inka box actin regulator 1	Unknown	1372622_at	128.389	230.323	0.624559	0.609836	1.02414	*#
Lhfpl2	lipoma HMGIC fusion partner-like 2	Unknown	1373233_at, 1378179_a_at, 1386191_a_at	516, 305, 224	585, 331, 243	1.61535	1.53642	1.05137	*#
Lingo1	leucine rich repeat and Ig domain containing 1	Unknown	1393768_at	156.705	158.115	1.86538	1.87497	0.994882	*#
LOC102549842	zinc finger protein 91-like	Unknown	1381481_at	87.8847	61.451	0.75072	0.637402	1.17778	*#
Lysmd3	LysM, putative peptidoglycan-binding, domain containing 3	Unknown	1376436_at, 1384584_at	504, 359	767, 373	1.43745	1.6136	0.890832	*#
Phlda1	pleckstrin homology-like domain, family A, member 1	Unknown	1368860_at	105.871	157.424	4.81441	5.13803	0.937013	*#
Phlda3	pleckstrin homology-like domain, family A, member 3	Unknown	1375224_at	1372.08	2836.1	1.58255	1.31886	1.19993	*#
Plet1	placenta expressed transcript 1	Unknown	1374594_at	65.9627	64.1381	1.5389	1.41626	1.0866	*#
Sowahc	sosondowah ankyrin repeat domain family member C	Unknown	1386065_at	163.177	225.57	3.13728	2.3715	1.32291	*#
Tp53inp1	tumor protein p53 inducible nuclear protein 1	Unknown	1384163_at	1158.43	1005.97	2.48949	1.71689	1.45	*#
Zfand2a	zinc finger, AN1-type domain 2A	Unknown	1373767_at	320.12	426.545	4.52467	4.36792	1.03589	*#
Zfand5	zinc finger, AN1-type domain 5	Unknown	1375130_at	486.603	299.328	1.58049	1.46727	1.07717	*#
